# Supplementary material for: Parallelized calculation of permutation tests
Source: Bioinformatics. 2020 Dec 8;36(22-23):5392–7. doi: 10.1093/bioinformatics/btaa1007 (PMC8016463; doi:10.1093/bioinformatics/btaa1007)
Supplement: btaa1007_Supplementary_Data [file btaa1007_supplementary_data.zip]

Archive with 2 entries (2 files):
- ParallelizedExactTest.zip
- supplement.pdf
